# Supplementary material for: Metabolomics Combined with Transcriptomics Analysis Reveals the Regulation of Flavonoids in the Leaf Color Change of Acer truncatum Bunge
Source: Int J Mol Sci. 2024 Dec 12;25(24):13325. doi: 10.3390/ijms252413325 (PMC11678339; doi:10.3390/ijms252413325)
Supplement: Supplementary file 1 [file ijms-25-13325-s001.zip]

Archive with 1 entries (1 files):
- ijms-3327714-supplementary.pdf
